# Supplementary material for: Predictors of Discordance in the Assessment of Skeletal Muscle Mass between Computed Tomography and Bioimpedance Analysis
Source: J Clin Med. 2019 Mar 7;8(3):322. doi: 10.3390/jcm8030322 (PMC6462955; doi:10.3390/jcm8030322)
Supplement: Supplementary file 1 [file jcm-08-00322-s001.zip]

Archive with 12 entries (12 files):
- supfigure1.tif
- supfigure2.tif
- supfigure3A.TIF
- supfigure3B.TIF
- supfigure3C.TIF
- Suptable1.tif
- Suptable2.tif
- Suptable3.tif
- Suptable4.tif
- Suptable5.tif
- Suptable6.tif
- Suptmaterial.xlsx
