# Supplementary material for: Predictors of Discordance in the Assessment of Skeletal Muscle Mass between Computed Tomography and Bioimpedance Analysis
Source: J Clin Med. 2019 Mar 7;8(3):322. doi: 10.3390/jcm8030322 (PMC6462955; doi:10.3390/jcm8030322)
Supplement: Supplementary file 1 [file jcm-08-00322-s001.zip › Suptmaterial.xlsx]

## Sheet: SupFig1
Supplementary figure 1. The flow of selecting the study population.

## Sheet: SupFig2
Supplementary figure 2. Distribution of muscle mass assessed by BIA according to quartile stratification of muscle mass assessed by CT. Muscle mass assessed by BIA significantly increased according to quartile stratification of muscle mass assessed by CT (P<0.001). CT, computed tomography; BIA, bioimpedance analysis.

## Sheet: SupFig3
Figure 3. Percentage of subjects with non-discordance and those with discordance in diagnosing sarcopenia assessed using CT and BIA according identified independent predictors. Participants with Age>65 years (A) had signitifantly higher proportion of discordance than the conterparts (all P<0.05). Female gender (B) and BMI<25 kg/m2 (C) signitifantly higher proportion of discordance than the conter…

## Sheet: SupTab1
Supplementary table 1. Comparison between subjects with and without low SMM assessed by CT
Variables	*Cutoff #1				*Cutoff #2
	Without low SMM	With low SMM	P value		Without low SMM	With low SMM	P value
	(n=666, 57.2%)	(n=497, 42.8%)			(n=988, 84.9%)	(n=176, 15.1%)
Demographic parameters
Age, years	56 (19-87)	60 (18-92)	<0.001		57 (19-92)	63 (18-92)	0.001
Female gender	302 (45.3)	219 (44.0)	0.759		435 (44.1)	86 (48.8)	0.0173
Body mass index, kg/m2	24.4 (16.8-43.8)	22.9 (15.4-33.4)	0.789		24.2 (16.5-43.8)	22.4 (15.4-28.9)	0.584
Hypertension	278 (41.7)	210 (42.2)	0.873		411 (41.5)	77 (43.7)	0.436
Diabetes mellitus	178 (26.7)	136 (27.3)	0.809		268 (27.1)	46 (26.1)	0.78
Viral hepatitis	25 (3.7)	32 (6.4)	0.053		45(4.5)	12 (6.8)	0.152
Laboratory parameters
Fasting glucose, mg/dL	97 (58-340)	96 (65-325)	0.429		96 (58-340)	96 (65-325)	0.82
Aspartate aminotrasnferase, IU/L	21 (9-140)	20 (8-74)	0.859		21 (8-140)	20 (11-69)	0.964
Alanine aminotrasnferase, IU/L	20 (5-196)	21 (6-539)	0.693		19 (3-196)	18 (4-58)	0.756
Serum albumin, mg/dL	4.3 (3.5-5.2)	4.2 (3.4-5.3)	0.005		4.3 (3.4-5.3)	4.2 (3.5-4.8)	0.025
Total bilirubin, mg/dL	0.7 (0.2-4.0)	0.7 (0.2-2.8)	0.878		0.7 (0.2-4.0)	0.7 (0.2-2.8)	0.441
Gamma glutamyl-transpeptidase, IU/L	24 (7-398)	21 (6-539)	0.06		23 (7-398)	22 (6-539)	0.407
Serum creatinine, mg/dL	0.82 (0.42-7.01)	0.77 (0.38-7.30)	0.342		0.81 (0.38-7.3)	0.74 (0.41-2.74)	0.828
Platelet count, 109/L	234 (89-864)	228 (103-438)	0.064		232 (89-846)	229 (122-438)	0.654
Prothrombin time, INR	0.93 (0.78-2.28)	0.94 (0.73-2.15)	0.096		0.93 (0.78-2.28)	0.94 (0.73-2.15)	0.574
Total cholesterol, mg/dL	189 (83-392)	183 (94-302)	0.031		188 (83-392)	177 (98-302)	0.007
Triglycerides, mg/dL	111 (32-684)	94 (31-815)	0.69		105 (31-684)	84.5 (43-815)	0.825
High-density lipoprotein cholesterol, mg/dL	47.5 (24-100)	49 (23-115)	0.849		48 (24-100)	50 (23-115)	0.027
Low-density lipoprotein cholesterol, mg/dL	112.5 (27-299)	106 (39-231)	0.719		111 (27-299)	100 (43-213)	0.038
HbA1c, %	5.8 (4.8-13.4)	5.8 (4.4-12.4)	0.929		5.8 (4.4-13.4)	5.8 (4.7-12.4)	0.436
Muscle mass parameters
By computed tomography
Whole body fat-free mass, kg	51.7 (32.4-84.7)	42.5 (21.2-55.3)	<0.001		46.4 (23.9-84.7)	40.8 (21.2-79.3)	0.53
Lumbar skeletal muscle index, cm2/m2	53.7 (38.5-85.6)	42.0 (20.0-52.3)	<0.001		48.7 (34.2-85.6)	39.9 (20.0-46.0)	<0.001
By bioimpedance analysis
ASM, kg	20.9 (10.3-34.7)	18.8 (8.3-28.0)	<0.001		20.3 (10.3-34.7)	18.1 (8.3-27.6)	0.973
ASM index, kg/m²	7.5 (4.6-10.5)	6.7 (3.2-8.9)	<0.001		7.30 (4.62-10.58)	6.39 (3.24-8.64)	<0.001
ASM/ body mass index	0.8 (0.4-1.3)	0.8 (0.3-1.2)	<0.001		0.81 (0.45-1.23)	0.82 (0.43-1.17)	0.044
Fibrosis-4 index	1.12 (0.32-5.47)	1.27 (0.20-4.82)	0.034		1.15 (0.20-5.47)	1.31 (0.37-3.39)	0.825
Variables are expressed as median (interquartile range) or n (%).
*Cutoff #1 indicates ≤52.4 cm2/m2 in men and ≤38.5 cm2/m2 in women; *Cutoff #2 indicates <2SD gender-specific mean value of the participants
SMM, skeletal muscle mass; CT, computed tomography; INR, international normalized ratio; ASM, Appendicular skeletal muscle mass ; ASMI, appendicular skeletal mass index.

## Sheet: SupTab2
Supplementary table 2. Comparison between subjects with and without low SMM assessed by BIA
Variables	*Cutoff #1				*Cutoff #2
	Without low SMM	With low SMM	P value		Without low SMM	With low SMM	P value
	(n=1098, 94.4%)	(n=65, 5.6%)			(n=972, 83.6%)	(n=191, 16.4%)
Demographic parameters
Age, years	57 (18-90)	66 (33-92)	<0.001		57 (19-92)	60 (18-92)	<0.001
Female gender	505 (45.9)	16 (24.6)	0.027		392 (40.0)	129 (67.5)	<0.001
Body mass index, kg/m2	23.8 (15.4-43.8)	26.4 (19.0-40.8)	<0.001		24.2 (17.1-43.8)	21.8 (15.4-27.8)	0.005
Hypertension	43.8 (39.8)	50 (76.9)	<0.001		411 (42.2)	77 (40.3)	0.474
Diabetes mellitus	281 (25.5)	33 (50.7)	0.058		273 (28.0)	41 (21.4)	0.339
Viral hepatitis	54 (4.9)	2 (3.0)	0.482		48 (4.9)	9 (4.7)	0.757
Laboratory parameters
Fasting glucose, mg/dL	96 (65-325)	100 (58-340)	0.519		97 (58-340)	94 (65-265)	0.701
Aspartate aminotrasnferase, IU/L	21 (8-140)	24 (9-76)	0.678		21 (8-140)	20 (11-69)	0.604
Alanine aminotrasnferase, IU/L	19 (3-196)	24 (9-79)	0.667		20 (3-196)	17 (5-66)	0.683
Serum albumin, mg/dL	4.3 (3.4-5.3)	4.2 (3.5-4.8)	0.007		4.3 (3.4-5.2)	4.2 (3.5-5.3)	0.135
Total bilirubin, mg/dL	0.7 (0.2-4.0)	0.8 (0.2-1.6)	0.318		0.7 (0.2-4.0)	0.7 (0.3-2.5)	0.74
Gamma glutamyl-transpeptidase, IU/L	22 (6-539)	32 (13-312)	0.014		23 (6-398)	19 (7-539)	<0.001
Serum creatinine, mg/dL	0.79 (0.38-7.01)	0.89 (0.5-7.3)	0.026		0.82 (0.38-7.01)	0.69 (0.39-7.3)	0.016
Platelet count, 109/L	232 (89-846)	225 (137-458)	0.705		230 (89-846)	241 (122-458)	0.256
Prothrombin time, INR	0.93 (0.73-2.28)	0.93 (0.8-1.6)	0.977		0.93 (0.73-2.28)	0.94 (0.78-2.15)	0.027
Total cholesterol, mg/dL	186 (83-392)	192 (98-342)	0.088		185 (83-392)	194 (98-300)	0.918
Triglycerides, mg/dL	101.5 (31-815)	127 (50-423)	0.044		106 (31-815)	88 (36-435)	0.915
High-density lipoprotein cholesterol, mg/dL	48 (23-115)	46 (26-92)	0.199		47 (23-98)	53 (29-115)	0.082
Low-density lipoprotein cholesterol, mg/dL	109 (27-299)	117 (38-251)	0.047		108 (27-299)	112 (43-213)	0.968
HbA1c, %	5.8 (4.4-12.4)	5.9 (4.8-13.4)	0.058		5.8 (4.7-13.4)	5.8 (4.4-10.5)	0.386
Muscle mass parameters
By computed tomography
Whole body fat-free mass, kg	45.3 (21.2-84.7)	46.4 (23.5-76.9)	<0.001		47.7 (21.2~84.7)	34.4 (23.5~54.2)	0.131
Lumbar skeletal muscle index, cm2/m2	46.6 (20.0-85.6)	51.6 (27.3-77.1)	<0.001		48.5 (20.0-85.6)	38.0 (27.0-58.1)	<0.001
By bioimpedance analysis
ASM, kg	20.1 (9.7-34.7)	18.8 (8.3-30.5)	0.946		21.3 (12.8-34.7)	14.0 (8.3-21.6)	<0.001
ASM index, kg/m²	7.16 (4.33-10.58)	7.18 (32.4-9.96)	<0.001		7.45 (5.70-10.58)	5.56 (3.24-6.99)	<0.001
ASMI/ body mass index	0.84 (0.50-1.36)	0.73 (0.38-1.15)	<0.001		0.83 (0.45-1.23)	0.76 (0.43-1.08)	0.568
Fibrosis-4 index	1.16 (0.20-5.47)	1.42 (0.58-4.32)	0.01		1.16 (0.32-5.47)	1.29 (0.20-4.82)	<0.001
Variables are expressed as median (interquartiel range) or n (%).
*Cutoff #1 indicates FNIH, ALM/BMI <0.789 in men and <0.512 in women; *Cutoff #2 indicates AWGS index (ASMI, ALM/height2) of <7.0 kg/m2 in men and <5.7 kg/m2.
SMM, skeletal muscle mass; BIA, bioimpedance analysis; INR, international normalized ratio; FNIH, The Foundation for the National Institutes of Health; ALM, appendicular lean mass; ASMI, appendicular skeletal mass index; BMI, body mass index; AWGS, Asian Working Group of Sarcopenia.

## Sheet: SupTab3
Supplementary table 3. Distribution of subjects with and without low SMM according to CT and BIA.
Muscle mass assessed by CT	Muscle mass assessed by BIA
	*Cutoff #1			*Cutoff #2
	Without low SMM	With low SMM		Without low SMM	With low SMM
	(n=1,098, 94.4%)	(n=65, 5.6%)		(n=972, 83.6%)	(n=191, 16.4%)
**Cutoff #1
Non-sarcopenic (n=666, 57.3%)	627 (53.9)	39 (3.3)		627 (53.9)	39 (3.4)
Sarcopenic (n=497, 42.7%)	471 (40.4)	26 (2.2)		345 (29.7)	152 (13.1)
**Cutoff #2
Non-sarcopenic (n=987, 84.9%)	933 (80.2)	54 (46.4)		841 (72.3)	146 (12.6)
Sarcopenic (n=176, 15.1%)	165 (14.2)	11 (1.0)		131 (11.3)	45 (3.9)
Variables are expressed as n (%).
*BIA cutoff #1 indicates FNIH, ALM/BMI <0.789 in men and <0.512 in women; *BIA cutoff #2 indicates AWGS index (ASMI, ALM/height2) of <7.0 kg/m2 in men and <5.7 kg/m2.
**CT cutoff #1 indicates ≤52.4 cm2/m2 in men and ≤38.5 cm2/m2 in women; **CT cutoff #2 indicates <2SD gender-specific mean value of the participants
SMM, skeletal muscle mass; CT, computed tomography; BIA, bioimpedance analysis; FNIH, The Foundation for the National Institutes of Health; ALM, appendicular lean mass; ASMI, appendicular skeletal mass index; BMI, body mass index; AWGS, Asian Working Group of Sarcopenia.

## Sheet: SupTab4
Supplementary table 4. Predictors of discordance in defining low SMM assessed by CT and BIA
Variables	CT cutoff #1 and BIA cutoff #1			CT cutoff #2 and BIA cutoff #1			CT cutoff #1 and BIA cutoff #2			CT cutoff #2 and BIA cutoff #2
	Univariate	Multivariate		Univariate	Multivariate		Univariate	Multivariate		Univariate	Multivariate
	P value	P value	OR (95% CI)	P value	P value	OR (95% CI)	P value	P value	OR (95% CI)	P value	P value	OR (95% CI)
Demographic parameters
Age, years	<0.001	<0.001	1.047 (1.034-1.059)	<0.001	<0.001	1.03 (1.01-1.05)	<0.001	<0.001	1.03 (1.02-1.04)	<0.001	<0.001	1.05 (1.03-1.06)
Female gender	0.516	-	-	<0.001	<0.001	2.18 (1.46-3.27)	0.055	-	-	<0.001	0.044	1.48 (1.01-2.30)
Body mass index, kg/m2	<0.001	<0.001	0.793 (0.755-0.832)	0.4	-	-	<0.001	<0.001	0.80 (0.75-0.84)	<0.001	<0.001	0.72 (0.66-0.79)
Hypertension	0.571	-	-	1.858	-	-	0.277	-	-	0.42	-	-
Diabetes mellitus	0.898	-	-	1.46	-	-	0.117	-	-	0.219	-	-
Viral hepatitis	0.226	-	-	0.498	-	-	0.135	-	-	0.875	-	-
Laboratory parameters
Fasting glucose, mg/dL	0.309	-	-	0.055	0.048	0.98 (0.97-1.00)	0.001	0.806	0.99 (0.99-1.00)	0.728	-	-
Aspartate aminotrasnferase, IU/L	0.848	-	-	0.435	-	-	0.483	-	-	0.734	-	-
Alanine aminotrasnferase, IU/L	0.897	-	-	0.563	-	-	0.184	-	-	0.092	0.021	0.97 (0.95-0.99)
Serum albumin, mg/dL	0.089	-	-	0.014	0.178	0.59 (0.28-1.26)	0.04	0.304	0.75 (0.44-1.28)	0.02	0.097	0.58 (0.26-1.11)
Total bilirubin, mg/dL	0.93	-	-	0.361	-	-	0.8	-	-	0.691	-	-
Gamma glutamyl-transpeptidase, IU/L	0.049	0.06	1.003 (1.000-1.006)	0.374	-	-	0.936	-	-	0.002	<0.001	1.00 (1.00-1.01)
Serum creatinine, mg/dL	0.273	-	-	0.567	-	-	<0.001	0.774	1.05 (0.73-1.52)	0.803	-	-
Platelet count, 109/L	0.239	-	-	0.664	-	-	0.384	-	-	0.759	-	-
Prothrombin time, INR	0.128	-	-	0.337	-	-	0.095	0.278	0.37 (0.06-2.21)	0.084	0.153	3.58 (0.62-19.31)
Total cholesterol, mg/dL	0.556	-	-	0.619	-	-	0.563	-	-	0.277	-	-
Triglycerides, mg/dL	0.387	-	-	0.415	-	-	0.271	-	-	0.096	0.128	1.00 (0.99-1.00)
High-density lipoprotein cholesterol, mg/dL	0.916	-	-	0.113	-	-	0.098	0.221	0.99 (0.98-1.00)	0.096	0.28	1.01 (0.99-1.02)
Low-density lipoprotein cholesterol, mg/dL	0.71	-	-	0.49	-	-	0.355	-	-	0.172	-	-
HbA1c, %	0.793	-	-	0.035	0.052	1.34 (0.99-1.80)	<0.001	0.202	1.17 (0.91-1.50)	0.696	-	-
Fibrosis-4 index	0.212	-	-	0.324	-	-	0.818	-	-	0.615	-	-
CT cutoff #1 indicates ≤52.4 cm2/m2 in men and ≤38.5 cm2/m2 in women; CT cutoff #2 indicates <2SD gender-specific mean value of the participants
BIA cutoff #1 indicates FNIH, ALM/BMI <0.789 in men and <0.512 in women; BIA cutoff #2 indicates AWGS index (ASMI, ALM/height2) of <7.0 kg/m2 in men and <5.7 kg/m2.
SMM, skeletal muscle mass; CT, computed tomography; BIA, bioimpedance analysis; OR, odds ratio; CI, confidence interval; INR, international normalized ratio; FNIH, The Foundation for the National Institutes of Health; ALM, appendicular lean mass; ASMI, appendicular skeletal mass index; BMI, body mass index; AWGS, Asian Working Group of Sarcopenia.

## Sheet: SupTab5
Supplementary table 5. Basic demographic characteristics, specificity and sensitivity of the low SMM defined by the BIA compared to the low SMM defined by the CT as diagnostic standard criteria
	True positive	True negative	False positive	False negative	Sensitivity	Specificity	Accuracy	Postivie predictive value	Negative predictive value
Age<65	96 (8.3)	449 (38.6)	275 (23.6)	18 (1.5)	84.21	62.02	65.04	25.88	96.15
					(77.52 , 90.90)	(58.48 , 65.55)	(61.81 , 68.26)	(21.42 , 30.33)	(94.40 , 97.89)
Age≥65	65 (5.6)	137 (11.8)	111 (9.5)	12 (1.0)	84.42	55.24	62.15	36.93	91.95
					(76.31 , 92.52)	(49.05 , 61.43)	(56.88 , 67.43)	(29.80 , 44.06)	(87.58 , 96.32)
Male	35 (3.0)	514 (44.2)	66 (5.7)	27 (2.3)	56.45	88.62	85.51	34.65	95.01
					(44.11 , 68.79)	(86.04 , 91.21)	(82.79 , 88.24)	(25.37 , 43.93)	(93.17 , 96.84)
Female	126 (10.8)	72 (6.2)	320 (27.5)	3 (0.3)	97.67	18.37	38	28.25	96
					(95.07 , 100.00)	(14.53 , 22.20)	(33.84 , 42.17)	(24.07 , 32.43)	(91.57 , 100.44)
BMI<25	153 (13.2)	308 (26.5)	304 (26.1)	27 (2.3)	85	50.33	58.21	33.48	91.94
					(79.78 , 90.22)	(46.37 , 54.29)	(54.77 , 61.64)	(29.15 , 37.81)	(89.03 , 94.86)
BMI≥25	8 (0.7)	278 (23.9)	82 (7.1)	3 (0.3)	72.73	77.22	77.09	8.89	98.93
					(46.41 , 99.05)	(72.89 , 81.55)	(72.81 , 81.37)	(3.01 , 14.77)	(97.73 , 100.00)
Variables are expressed as n (%).
SMM, skeletal muscle mass; BMI, body mass index

## Sheet: SupTab6
Supplementary table 6. Linear regression results of comparing SMM evaluated by CT and BIA.
	Response variable LSMA									Response variable LSMA adjusted BMI
	Model 1			Model 2						Model 1			Model 2
	Intercept	ASM		Intercept	ASM	Age	Male	BMI		Intercept	ASM		Intercept	ASM	Age	BMI
Estimate	-4.366	6.92		14.147	4.464	-0.371	19.693	1.698		0.212	6.424		2.254	4.427	-0.014	0.811
Standard Error	2.023	0.099		6.597	0.188	0.041	1.576	0.165		0.095	0.113		0.248	0.16	0.002	0.052
P-value	0.0311	<0.001		<0.001	<0.001	<0.001	<0.001	<0.001		0.026	<0.001		<0.001	<0.001	<0.001	<0.001
Adjusted R squre	0.8069	0.8069		0.8392	0.8392	0.8392	0.8392	0.8392		0.7362	0.7362		0.7848	0.7848	0.7848	0.7848
Model 1: Only compare with LSMA(CT) and ASM(BIA)
Model 2: When age, sex, and BMI were put together in the model 1
LSMA, lumbar skeletal mass area(cm2); BMI, body mass index; ASM, appendicular skeletal mass (Kg)
Interpretation example (LSMA model 2) : In patients with the same age, sex and BMI, the LSMA increased by 4.464 (p-value <.0001) with every 1 unit increasa in ASM.
